# Supplementary material for: Anti-Inflammatory Effects of Cannabigerol in Rheumatoid Arthritis Synovial Fibroblasts and Peripheral Blood Mononuclear Cell Cultures Are Partly Mediated by TRPA1
Source: Int J Mol Sci. 2023 Jan 3;24(1):855. doi: 10.3390/ijms24010855 (PMC9820932; doi:10.3390/ijms24010855)
Supplement: Supplementary file 1 [file ijms-24-00855-s001.zip]

Archive with 1 entries (1 files):
- ijms-2096593-supplementary.pdf
